# Supplementary material for: Safety studies and viral shedding of intramuscular administration of oncolytic vaccinia virus TG6002 in healthy beagle dogs
Source: BMC Vet Res. 2020 Aug 25;16:307. doi: 10.1186/s12917-020-02524-y (PMC7446062; doi:10.1186/s12917-020-02524-y)
Supplement: Supplementary file 1 — Additional file 1. Biochemical analyses of dogs after single intramuscular injection of TG6002. No significant anomalies were noted. Bold numbers refer to values outside the reference interval. [file 12917_2020_2524_MOESM1_ESM.xls]

## Sheet: Sheet1
	Biochemical analyses of dogs after single intramuscular injection of TG6002
	Dog	Sampling time	BUN (mmol/L)	Creatinine (µmol/L)	Albumin (g/L)	Protein (g/L)	ALAT (UI/L)	ALP (UI/L)	Glucose (mmol/L)
	Dog 1 (1x10^6 PFU/kg)	D0	5.4	70	29	56	36	79	5.1
		D14	5.7	75	30	61	63	82	5.9
	Dog 2 (5x10^6 PFU/kg)	D0	6.8	74	27	51	45	45	4.2
		D14	7.1	77	28	50	42	48	5.2
	Dog 3 (1x10^7 PFU/kg)	D0	9.5	72	23	50	44	31	5.8
		D14	7.6	73	24	46	46	36	6.1
	Dog 4 (5x10^7 PFU/kg)	D0	6.5	71	31	59	49	37	6.3
		D14	4.4	66	29	60	44	27	4.6
	Reference value		3.3-10	36-106	24-38	55-75	20-133	29-153	4.2-6.7
	Legend: Bold numbers refer to values that are outside the reference range
