# Supplementary material for: Safety studies and viral shedding of intramuscular administration of oncolytic vaccinia virus TG6002 in healthy beagle dogs
Source: BMC Vet Res. 2020 Aug 25;16:307. doi: 10.1186/s12917-020-02524-y (PMC7446062; doi:10.1186/s12917-020-02524-y)
Supplement: Supplementary file 2 — Additional file 2. Biochemical analyses of dogs after three intramuscular injections of TG6002. No significant anomalies were noted. Bold numbers refer to values outside the reference interval. [file 12917_2020_2524_MOESM2_ESM.xls]

## Sheet: Sheet1
Biochemical analyses of dogs after three intramuscular injections of TG6002
Dog	Sampling time	BUN (mmol/L)	Creatinine (µmol/L)	Albumin (g/L)	Protein (g/L)	ALAT (UI/L)	ALP (UI/L)	Glucose (mmol/L)
Dog 5	D0	2.9	66	29	59	43	46	4.7
	D16	5.3	64	28	56	36	143	5.8
	D35	3.1	71	26	54	41	55	4.6
Dog 6	D0	4.9	62	28	61	34	37	5.3
	D16	6	72	26	53	27	52	4.1
	D35	3.9	56	28	59	44	36	3.4
Dog 7	D0	7.8	75	24	50	28	50	5.7
	D16	12.7	51	24	58	39	158	5.6
	D35	4	60	24	50	26	37	5.3
Reference value		3.3-10	36-106	24-38	55-75	20-133	29-153	4.2-6.7
Legend: Bold numbers refer to values that are outside the reference range
