# Supplementary material for: Safety studies and viral shedding of intramuscular administration of oncolytic vaccinia virus TG6002 in healthy beagle dogs
Source: BMC Vet Res. 2020 Aug 25;16:307. doi: 10.1186/s12917-020-02524-y (PMC7446062; doi:10.1186/s12917-020-02524-y)
Supplement: Supplementary file 3 — Additional file 3. Detection of virus shedding by plaque assay after single intramuscular injection of TG6002. Infectious VACV was not detected in blood, urine and saliva samples by plaque assay method from dogs treated with escalating doses of TG6002. All samples were run in triplicate. [file 12917_2020_2524_MOESM3_ESM.xls]

## Sheet: Sheet1
Detection of virus shedding by plaque assay after single intramuscular injection of TG6002
Sample	Day	Dog 1 (1x10^6 PFU/kg)	Dog 2 (5x10^6 PFU/kg)	Dog 3 (1x10^7 PFU/kg)	Dog 4 (5x10^7 PFU/kg)
Blood	D0	ND	ND	ND	ND
	D1	ND	ND	ND	ND
	D2	ND	ND	ND	ND
Urine	D0	ND	ND	ND	ND
	D1	ND	ND	ND	ND
	D2	ND	ND	ND	ND
Saliva	D0	ND	ND	ND	ND
	D1	ND	ND	ND	ND
	D2	ND	ND	ND	ND
Legend : ND, not detected
