# Supplementary material for: Safety studies and viral shedding of intramuscular administration of oncolytic vaccinia virus TG6002 in healthy beagle dogs
Source: BMC Vet Res. 2020 Aug 25;16:307. doi: 10.1186/s12917-020-02524-y (PMC7446062; doi:10.1186/s12917-020-02524-y)
Supplement: Supplementary file 6 — Additional file 6. Detection of virus shedding by qPCR assay after three intramuscular injections of TG6002. VACV DNA was not detected in blood, urine and saliva samples by qPCR assay from dogs treated with three successive injections of TG6002 at 5 × 107 PFU/kg. All samples were run in triplicate. [file 12917_2020_2524_MOESM6_ESM.xls]

## Sheet: Sheet1
Detection of virus shedding by q-PCR assay after three intramuscular injections of TG6002
Sample	Day	Dog 5 (5x10^7 PFU/kg)	Dog 6 (5x10^7 PFU/kg)	Dog 7 (5x10^7 PFU/kg)
Blood	D0	< LOD	< LOD	< LOD
	D1	< LOD	< LOD	< LOD
	D2	< LOD	< LOD	< LOD
	D7	< LOD	< LOD	< LOD
	D8	< LOD	< LOD	< LOD
	D9	< LOD	< LOD	< LOD
	D14	< LOD	< LOD	< LOD
	D15	< LOD	< LOD	< LOD
	D16	< LOD	< LOD	< LOD
	D21	< LOD	< LOD	< LOD
	D35	< LOD	< LOD	< LOD
Urine	D0	< LOD	< LOD	< LOD
	D1	< LOD	< LOD	< LOD
	D2	< LOD	< LOD	< LOD
	D7	< LOD	< LOD	< LOD
	D8	< LOD	< LOD	< LOD
	D9	< LOD	< LOD	< LOD
	D14	< LOD	< LOD	< LOD
	D15	< LOD	< LOD	< LOD
	D16	< LOD	< LOD	< LOD
	D21	< LOD	< LOD	< LOD
	D35	< LOD	< LOD	< LOD
Feces	D0	< LOD	< LOD	< LOD
	D1	< LOD	< LOD	< LOD
	D2	< LOD	< LOD	< LOD
	D7	< LOD	< LOD	< LOD
	D8	< LOD	< LOD	< LOD
	D9	< LOD	< LOD	< LOD
	D14	< LOD	< LOD	< LOD
	D15	< LOD	< LOD	< LOD
	D16	< LOD	< LOD	< LOD
	D21	< LOD	< LOD	< LOD
	D35	< LOD	< LOD	< LOD
Saliva	D0	< LOD	< LOD	< LOD
	D1	< LOD	< LOD	< LOD
	D2	< LOD	< LOD	< LOD
	D7	< LOD	< LOD	< LOD
	D8	< LOD	< LOD	< LOD
	D9	< LOD	< LOD	< LOD
	D14	< LOD	< LOD	< LOD
	D15	< LOD	< LOD	< LOD
	D16	< LOD	< LOD	< LOD
	D21	< LOD	< LOD	< LOD
	D35	< LOD	< LOD	< LOD
Legend: LOD, limit of detection (< 40 copies/10µL of extracted sample)
